# Supplementary material for: Unlocking Prognostic Genes and Multi-Targeted Therapeutic Bioactives from Herbal Medicines to Combat Cancer-Associated Cachexia: A Transcriptomics and Network Pharmacology Approach
Source: Int J Mol Sci. 2023 Dec 21;25(1):156. doi: 10.3390/ijms25010156 (PMC10778733; doi:10.3390/ijms25010156)
Supplement: Supplementary file 1 [file ijms-25-00156-s001.zip]

Archive with 1 entries (1 files):
- ijms-2720633-supplementary.pdf
